# Supplementary material for: Causal Inference in Multisensory Heading Estimation
Source: PLoS One. 2017 Jan 6;12(1):e0169676. doi: 10.1371/journal.pone.0169676 (PMC5218471; doi:10.1371/journal.pone.0169676)
Supplement: S1 Table — BIC scores for the null model (assuming no bias//0, and for the final model of unisensory perception. (XLSX) [file pone.0169676.s002.xlsx]

## Sheet: model comparisons
unisensory model comparisons to null model
experiment	participant	BIC
		best model	null model	Δ
1	1	22.5813	265.202	242.621
1	2	-45.3889	208.673	254.062
1	3	-66.2988	331.958	398.257
1	4	147.934	806.219	658.285
1	5	132.13	902.151	770.021
1	6	76.2396	678.336	602.096
1	7	-84.6606	108.999	193.66
1	8	-91.1399	50.716	141.856
2	1	-7.51557	294.987	302.503
2	2	-74.8655	-2.75673	72.1088
2	3	-24.3916	61.8146	86.2062
2	4	-51.0659	239.175	290.241
2	5	-25.1755	237.746	262.921
2	6	-73.4055	167.109	240.514
2	7	-96.024	-17.5117	78.5123
2	8	35.6099	422.654	387.044
2	9	5.40111	198.277	192.876
