# Supplementary material for: Causal Inference in Multisensory Heading Estimation
Source: PLoS One. 2017 Jan 6;12(1):e0169676. doi: 10.1371/journal.pone.0169676 (PMC5218471; doi:10.1371/journal.pone.0169676)
Supplement: S3 Table — BIC scores for the MI, SS, and CI models, fitted either with invariant parameters for different motion profiles, or with different parameters for different conditions. The latter fits are marked with the subscript T. (XLSX) [file pone.0169676.s004.xlsx]

## Sheet: model BIC scores
model BIC scores
		model BIC score
expt	pp	MI	SS0	SSt	MA0	Mat	MS0	MSt	PM0	PMt
I	1	456.601	81.6777	77.2509	64.4399	67.2594	76.3812	79.4466	68.2964	72.6222
I	2	2265.1	164.837	157.173	157.94	157.353	166.253	165.854	164.866	165.612
I	3	3551.3	233.711	230.726	213.787	210.553	226.308	229.798	221.163	224.15
I	4	663.189	292.952	299.376	279.519	291.981	287.985	298.657	283.667	295.767
I	5	982.931	241.31	233.7	244.81	244.195	244.81	243.213	244.756	243.361
I	6	1719.6	350.428	348.811	336.018	340.409	353.647	356.466	353.868	353.519
I	7	652.4	227.891	212.821	95.8095	87.4285	143.807	138.81	119.229	109.504
I	8	1381.45	294.37	298.02	296.714	288.161	297.681	298.918	297.479	296.777
II	1	2239.75	546.446	552.641	546.662	560.829	547.987	560.477	544.167	558.271
II	2	2055.24	417.802	412.985	296.136	301.357	396.339	405.389	360.045	367.789
II	3	1255.04	117.524	113.945	80.7756	82.4788	109.917	107.917	93.1904	92.2232
II	4	898.012	74.9046	57.8909	52.5724	29.3186	58.6321	36.6897	40.9238	21.4633
II	5	717.095	108.059	84.5512	47.2019	11.2008	61.1327	28.4013	52.5834	22.1634
II	6	1712.66	121.177	118.916	86.8838	86.9723	101.12	107.481	83.0609	92.1233
II	7	2423.61	247.522	253.423	239.283	246.003	245.15	258.117	245.725	255.952
II	8	1419.41	449.261	450.369	452.92	457.986	452.92	458.732	451.485	455.244
II	9	1231.18	177.026	179.587	166.373	167.525	172.33	171.642	168.648	166.75
	overall	25624.6	4195.33	4227.49	3754.72	3921.62	4039.27	4236.62	3890.02	4083.9
Note. Best BIC scores are boldfaced.
