# Supplementary material for: Causal Inference in Multisensory Heading Estimation
Source: PLoS One. 2017 Jan 6;12(1):e0169676. doi: 10.1371/journal.pone.0169676 (PMC5218471; doi:10.1371/journal.pone.0169676)
Supplement: S4 Table — Estimates of all multisensory model parameters. (XLSX) [file pone.0169676.s005.xlsx]

## Sheet: Sheet1
parameter estimates
		model
		SS0	SSt			MA0		Mat						MS0		MSt						PM0		PMt
expt	pp	ξ	ξ2	ξ4	ξ6	ξ	P(C)	ξ2	P2(C)	ξ4	P4(C)	ξ6	P6(C)	ξ	P(C)	ξ2	P2(C)	ξ4	P4(C)	ξ6	P6(C)	ξ	P(C)	ξ2	P2(C)	ξ4	P4(C)	ξ6	P6(C)
I	1	0.92265	0.763745	0.964325	0.999741	0.998489	0.767636	0.949384	0.989713	1	0.724545	0.999969	0.29534	0.984344	0.649243	0.925092	0.896832	0.999084	0.649121	0.999969	0.40415	0.988892	0.494684	0.924786	0.805249	0.999054	0.428369	0.999878	0.180469
I	2	0.865903	0.715573	0.893842	0.97168	0.875348	0.339987	0.721631	0.168414	0.939008	0.198975	0.98465	0.397833	0.850812	0.186313	0.722668	0.158191	0.901364	0	0.979996	0.302881	0.862988	0.101596	0.721631	0.00872803	0.938992	0.0479736	0.971375	0.341345
I	3	0.207675	0.105731	0.129626	0.291754	0.0992615	0.405646	0.0415222	0.452216	0.0498962	0.612253	0.288425	0.106525	0.157001	0.27193	0.105731	0	0.0547485	0.395117	0.287189	0.211627	0.0861542	0.38158	0.0415527	0.527148	0.0435333	0.451868	0.288135	0.071048
I	4	0.76196	0.689008	0.759625	0.774854	0.733545	0.471521	0.720639	0.44285	0.66485	0.536401	0.755322	0.300433	0.761548	0.382971	0.761548	0.595972	0.664209	0.591241	0.774854	0.280032	0.762048	0.541589	0.774564	0.539392	0.731989	0.646631	0.774854	0.129059
I	5	0.831235	0.981934	0.893567	0.831235	0.831235	0	0.981934	0.00440979	0.893567	0	0.831235	0	0.831235	0	0.981934	0	0.891614	0.234485	0.831235	0	0.831235	0.000488281	0.981934	0.00088501	0.893521	0.0493317	0.831235	0
I	6	0.447607	0.220447	0.45574	0.494501	0.266513	0.396643	0.137515	0.491629	0.418707	0.369589	0.348926	0.242758	0.447607	0.134689	0.168506	0.349585	0.45574	0	0.494501	0.19295	0.447607	0.00341797	0.126392	0.407111	0.446753	0.169513	0.466772	0.00132751
I	7	0.640634	0.458472	0.712277	0.807324	0.512842	0.998441	0.322058	0.991437	0.714502	0.999219	0.910291	0.996243	0.554956	0.985913	0.351447	0.956494	0.686548	0.974194	0.901563	0.981641	0.590311	0.995404	0.34873	0.983609	0.79873	0.999905	0.913037	0.995633
I	8	0.638101	0.585107	0.597849	0.682474	0.610727	0.0820953	0.513818	0.962613	0.597849	0	0.682474	0	0.611734	0.137985	0.55903	0.863232	0.561823	0	0.725183	0.117935	0.638101	0.010849	0.543451	0.909467	0.597849	0.00724792	0.682474	0.010437
II	1	0.466589	0.494849	0.50065	0.460989	0.461615	0.117343	0.494849	0.0800201	0.46752	0.136234	0.460989	0.125919	0.461615	0.25397	0.494849	0.075	0.46752	0.361487	0.460989	0.124969	0.461707	0.29668	0.482123	0.310596	0.466681	0.294928	0.462256	0.231189
II	2	0.470419	0.377219	0.439017	0.650415	0.370749	0.969403	0.198444	0.978925	0.343848	0.966882	0.490686	0.950299	0.413443	0.850797	0.398169	0.79707	0.392554	0.780408	0.6	0.183643	0.399313	0.92114	0.333258	0.944882	0.345221	0.902402	0.477014	0.914746
II	3	0.895078	0.784497	0.945554	0.960965	0.937177	0.731091	0.864514	0.895093	0.994565	0.507666	0.999451	0.845456	0.921445	0.460944	0.816663	0.899976	0.976849	0.288147	0.998749	0.467554	0.939694	0.533548	0.839093	0.804211	0.972485	0.423468	1	0.574884
II	4	0.855222	0.734586	0.925916	0.968304	0.841763	0.62948	0.70332	0.794247	1	0.977719	0.996063	0.384528	0.863812	0.732584	0.691827	0.888135	0.999023	0.930234	0.941617	0.433295	0.864636	0.801923	0.679102	0.911984	1	0.94241	0.999939	0.307361
II	5	0.884595	0.717172	0.906873	1	0.936719	0.938931	0.649988	0.99371	0.997388	0.911923	1	0.470587	0.921399	0.918988	0.692773	0.995953	0.999817	0.934338	1	0.203906	0.929623	0.932278	0.672498	0.997296	0.999542	0.931958	1	0.326404
II	6	0.85072	0.936612	0.762585	0.946973	0.951871	0.777655	0.9922	0.653571	0.878537	0.941724	0.978741	0.814429	0.966428	0.794336	0.9409	0.450854	0.918011	0.948145	0.955792	0.466531	0.960202	0.780392	0.986389	0.537134	0.902661	0.912183	0.972577	0.568384
II	7	0.751233	0.714154	0.749707	0.778119	0.769986	0.275928	0.714093	0.0857727	0.750867	0.108386	0.827512	0.80473	0.751233	0.224475	0.714154	0.231616	0.750867	0.174548	0.777432	0.7104	0.769254	0.168185	0.714154	0.0032074	0.749707	0.197559	0.820996	0.599268
II	8	0.662256	0.804944	0.744519	0.65304	0.662256	0	0.804944	0	0.778516	0.306189	0.65304	0	0.662256	0	0.804944	0	0.755444	0.423865	0.65304	0	0.662256	0.0545959	0.819653	0.0551758	0.7608	0.307288	0.65304	0.0378418
II	9	0.810742	0.703214	0.827328	0.840466	0.799451	0.364249	0.707391	0.74313	0.827328	0.110324	0.843472	0.177051	0.798047	0.545404	0.707422	0.878369	0.827344	0.191577	0.840527	0.219501	0.798047	0.401114	0.724023	0.91618	0.829419	0.171985	0.857373	0.0464783
	average	0.703683	0.634545	0.718176	0.771343	0.685856	0.486238	0.61872	0.572221	0.724526	0.49459	0.76772	0.406596	0.703466	0.442973	0.637509	0.531605	0.72368	0.463347	0.777802	0.311824	0.705416	0.436439	0.630196	0.568368	0.733938	0.463825	0.774762	0.313875
	median	0.76196	0.714154	0.759625	0.807324	0.769986	0.405646	0.707391	0.653571	0.778516	0.507666	0.831235	0.300433	0.761548	0.382971	0.707422	0.595972	0.755444	0.395117	0.831235	0.219501	0.769254	0.401114	0.714154	0.539392	0.79873	0.423468	0.831235	0.231189
Note. Parameters for best fitting model are boldfaced.
