# Supplementary material for: Causal Inference in Multisensory Heading Estimation
Source: PLoS One. 2017 Jan 6;12(1):e0169676. doi: 10.1371/journal.pone.0169676 (PMC5218471; doi:10.1371/journal.pone.0169676)
Supplement: S1 Data — (ZIP) [file pone.0169676.s008.zip]

Archive with 18 entries (18 files):
- Expt I/pp1.mat
- Expt I/pp2.mat
- Expt I/pp3.mat
- Expt I/pp4.mat
- Expt I/pp5.mat
- Expt I/pp6.mat
- Expt I/pp7.mat
- Expt I/pp8.mat
- Expt II/pp1.mat
- Expt II/pp2.mat
- Expt II/pp3.mat
- Expt II/pp4.mat
- Expt II/pp5.mat
- Expt II/pp6.mat
- Expt II/pp7.mat
- Expt II/pp8.mat
- Expt II/pp9.mat
- description.txt
