# Supplementary material for: Causal Inference in Multisensory Heading Estimation
Source: PLoS One. 2017 Jan 6;12(1):e0169676. doi: 10.1371/journal.pone.0169676 (PMC5218471; doi:10.1371/journal.pone.0169676)
Supplement: S1 Data — (ZIP) [file pone.0169676.s008.zip › description.txt]

Datafiles of individual participants (pp) of experiment I and II

The columns in the datafiles hold the following information:
Column 1. 'stim_nr' -presentation order of the stimuli;
Column 2. 'modality' -sensory modality: '1' = visual-only, '2' = inertial-only, '3' = visual-inertial;
Column 3. 'stim_type' -motion profile 1,2,3 correspond to 2,4,6s duration motion profiles;
Column 4. 'vis_theta' -heading angle of visual stimulus in radians. 0 when there was no inertial stimulus;
Column 5. 'ine_theta' -heading angle of inertial stimulus in radians. 0 when there was no visual stimulus;
Column 6. 'response' -heading angle of response, in radians;
Column 7. 'corrupted' -boolean variable indicating problems with data recording during the experiment.
